# Supplementary material for: Cardiovascular Risk Assessment of Elevated Blood Pressure for Screening and Early Detection in Children 6 to 9 Years of Age in the Valencian Community: ANIVA Study
Source: Children (Basel). 2023 Dec 14;10(12):1928. doi: 10.3390/children10121928 (PMC10741757; doi:10.3390/children10121928)
Supplement: Supplementary file 1 [file children-10-01928-s001.zip]

Archive with 1 entries (1 files):
- children-2750045-supplementary.pdf
